# Supplementary material for: Effects of the Severity of Stenosis on Clinical Outcomes of Indirect Decompression Using Oblique Lumbar Interbody Fusion
Source: J Clin Med. 2024 Jul 28;13(15):4421. doi: 10.3390/jcm13154421 (PMC11313687; doi:10.3390/jcm13154421)
Supplement: Supplementary file 1 [file jcm-13-04421-s001.zip]

Archive with 1 entries (1 files):
- jcm-3091879-supplementary.pdf
